# Supplementary material for: Impact of Diet on Gut Microbiota in Diverticular Disease of the Colon: An Exploratory Retrospective Study
Source: Microorganisms. 2025 Oct 23;13(11):2428. doi: 10.3390/microorganisms13112428 (PMC12654463; doi:10.3390/microorganisms13112428)
Supplement: Supplementary file 1 [file microorganisms-13-02428-s001.zip]

Archive with 1 entries (1 files):
- microorganisms-3876501-supplementary.pdf
